# Supplementary material for: Computational Insights into β-Carboline Inhibition of Monoamine Oxidase A
Source: Molecules. 2022 Oct 9;27(19):6711. doi: 10.3390/molecules27196711 (PMC9571839; doi:10.3390/molecules27196711)
Supplement: Supplementary file 1 [file molecules-27-06711-s001.zip]

Archive with 1 entries (1 files):
- molecules-1947102-supplementary.pdf
